# Supplementary material for: Complications Subsequent to Urinary Tract Stent Placement: An Overview Focusing on the Imaging of Cancer Patients
Source: Medicina (Kaunas). 2024 Feb 19;60(2):338. doi: 10.3390/medicina60020338 (PMC10890112; doi:10.3390/medicina60020338)
Supplement: Supplementary file 1 [file medicina-60-00338-s001.zip]

Archive with 1 entries (1 files):
- medicina-2823153-supplementary-Video S1.mpeg
